# Supplementary material for: Towards the implementation of law n. 219/2017 on informed consent and advance directives for patients with psychiatric disorders and dementia. Physicians’ knowledge, attitudes and practices in four northern Italian health care facilities
Source: BMC Med Ethics. 2024 Jan 6;25:7. doi: 10.1186/s12910-023-00997-8 (PMC10771689; doi:10.1186/s12910-023-00997-8)
Supplement: Supplementary file 2 — Supplementary Material 2 [file 12910_2023_997_MOESM2_ESM.xlsx]

## Sheet: Physicians' Responses
Dataset Questionnaire Physicians and Law 219/2017
	Medical Specialty:	How many years ago did you start your profession?	What is your religious belief?	How do you evaluate your knowledge of Law n. 219/2017 “Provisions on informed consent and advance directives?	How did you become informed and educated about the law? [more than one answer is possible]	Do you feel you would like to become more informed/educated about Law n. 219/2017?	Communication with the patient and informed consent	Palliative care and dignity in the end of life	The case of minor patients	The case of incapacitated patients	The role of the trusted person and relatives	Shared care planning	Advance directives	What is your overall degree of agreement regarding the content of the Law?	Informed consent (Article 1; except for aspects related to organizational and training obligations in paragraphs 8 to 10)	Are there any aspects that you would like to change? If yes, which ones?	If yes, how?	Organizational and training obligations (Article 1, paragraphs 8 to 10)	Are there any aspects that you would like to change? If yes, which ones?	If yes, how?	Pain therapy, prohibition of unreasonable obstinacy in treatment and dignity in the end of life (Article 2)	Are there any aspects that you would like to change? If yes, which ones?	If yes, how?	Minors (Article 3)	Are there any aspects that you would like to change? If yes, which ones?	If yes, how?	Incapacitated adults (Article 3)	Are there any aspects that you would like to change? If yes, which ones?	If yes, how?	Advance directives (Article 4)	Are there any aspects that you would like to change? If yes, which ones?	If yes, how?	Shared care planning (Article 5)	Are there any aspects that you would like to change? If yes, which ones?	If yes, how?	As a physician specialized in psychiatric/cognitive disorder/dementia, do you believe that the Law adequately addresses the topic of the subject's capacity/incapacity in view of a clear application in clinical practice?	Which aspects should be clarified?	Do you believe that in principle people with psychiatric disorders are legally legitimized under Law n. 219/2017 to realise a shared care planning, for the psychiatric disorder?	Additional comments:	Do you believe that in principle people with psychiatric disorders are legally legitimized under Law n. 219/2017 to realise a shared care planning, for other chronic and disabling disease or disease characterized by an inevitable progression with unfavourable prognosis?	Additional comments:	Do you believe that in principle people with psychiatric disorders are legally legitimized under Law n. 219/2017 to write advance directives?	Additional comments:	Do you believe that in principle people with cognitive disorder/MCI are legally legitimized under Law n. 219/2017 to realise a shared care planning, for the cognitive disorder/MCI?	Additional comments:	Do you believe that in principle people with cognitive disorder/MCI are legally legitimized under Law n. 219/2017 to realise a shared care planning for other chronic and disabling disease or disease characterized by an inevitable progression with unfavourable prognosis?	Additional comments:	Do you believe that in principle people with cognitive disorder/MCI are legally legitimized under Law n. 219/2017 to write advance directives?	Additional comments:
1	psychiatry/clinical psychology	more than 20 years	catholic christian	neither poor nor good	Internet search, Training initiatives organised by non-health care organisations	Yes	Neither agree nor disagree	Absolutely agree	Absolutely agree	Neither agree nor disagree	Agree	Agree	Agree	Neither agree nor disagree	Agree			Agree			Agree			Agree			Disagree			Neither agree nor disagree			Agree			Disagree		Neither agree nor disagree		Neither agree nor disagree		Agree	The methods and support personnel should be better defined	Neither agree nor disagree		Neither agree nor disagree		Neither agree nor disagree
2	neurology	more than 20 years	catholic christian	very poor	Internet search	Yes	Absolutely agree	Absolutely agree	Absolutely agree	Absolutely agree	Absolutely agree	Absolutely agree	Absolutely agree	Absolutely agree	Absolutely agree			Agree			Agree			Agree			Agree			Agree			Agree			Agree		Neither agree nor disagree		Neither agree nor disagree		Neither agree nor disagree		Neither agree nor disagree		Neither agree nor disagree		Neither agree nor disagree
3	psychiatry/clinical psychology	from 0 to 5 years	non-catholic christian	good	Training initiatives organised by the health care facility where I work,Training initiatives organised by other health care facilities	Absolutely yes	Absolutely agree	Absolutely agree	Absolutely agree	Absolutely agree	Absolutely agree	Absolutely agree	Absolutely agree	Neither agree nor disagree	Absolutely agree			Absolutely agree			Absolutely agree			Neither agree nor disagree			Absolutely agree			Absolutely agree			Absolutely agree			Neither agree nor disagree		Neither agree nor disagree		Neither agree nor disagree		Neither agree nor disagree		Neither agree nor disagree		Neither agree nor disagree		Neither agree nor disagree
4	psychiatry/clinical psychology	from 0 to 5 years	catholic christian	neither poor nor good	Scientific journals	Yes	Agree	Agree	Absolutely agree	Absolutely agree	Agree	Agree	Agree	Agree	Absolutely agree	No	No	Absolutely agree	No	No	Agree	No	No	Absolutely agree	No	No	Absolutely agree	No	No	Absolutely agree	No	No	Absolutely agree	No	No	Agree		Absolutely agree		Agree		Agree		Agree		Agree		Agree
5	psychiatry/clinical psychology	from 11 to 20 years	catholic christian	neither poor nor good	Internet search	Yes	Agree	Absolutely agree	Neither agree nor disagree	Neither agree nor disagree	Absolutely agree	Neither agree nor disagree	Absolutely agree	Neither agree nor disagree	Neither agree nor disagree			Neither agree nor disagree			Agree			Neither agree nor disagree			Agree			Agree			Neither agree nor disagree			Neither agree nor disagree		Neither agree nor disagree		Neither agree nor disagree		Neither agree nor disagree		Neither agree nor disagree		Neither agree nor disagree		Neither agree nor disagree
6	psychiatry/clinical psychology	more than 20 years	catholic christian	good	Training initiatives organised by the health care facility where I work	Yes	Agree	Agree	Disagree	Agree	Agree	Neither agree nor disagree	Agree	Agree	Absolutely agree			Neither agree nor disagree			Absolutely agree			Agree			Agree			Agree			Absolutely agree			Agree		Neither agree nor disagree	Too generic. It depends on the severity of the disorder	Neither agree nor disagree		Absolutely agree		Neither agree nor disagree		Neither agree nor disagree		Neither agree nor disagree
7	geriatrics	from 11 to 20 years	catholic christian	neither poor nor good	Internet search, READING OF THE LAW	Yes	Agree	Agree	Neither agree nor disagree	Agree	Agree	Agree	Agree	Neither agree nor disagree	Disagree	Atificial hydration	Do not consider it a medical treatment	Agree			Agree			Agree			Agree			Disagree	Physician's compiance with advance directives	The possibility of greater flexibility of medical decisions based on the clinical practice would be useful	Agree			Neither agree nor disagree	The time for appointing a legal guardian (tutore) may be too long	Neither agree nor disagree		Neither agree nor disagree		Neither agree nor disagree		Agree		Agree		Agree
8	psychiatry/clinical psychology	from 11 to 20 years	catholic christian	neither poor nor good	Internet search, Training initiatives organised by the health care facility where I work	Yes	Agree	Agree	Disagree	Absolutely agree	Agree	Agree	Agree	Agree	Agree			Agree			Absolutely agree			Absolutely agree			Agree			Agree			Agree			Agree		Agree		Agree		Agree		Agree		Agree		Agree
9	geriatrics	form 6 to 10 years	catholic christian	poor	Mass media	Yes	Agree	Agree	Absolutely agree	Absolutely agree	Agree	Agree	Neither agree nor disagree	Agree	Absolutely agree			Agree			Agree			Absolutely agree			Agree			Neither agree nor disagree			Agree			Agree		Agree		Agree		Agree		Agree		Agree		Agree
10	geriatrics	more than 20 years	catholic christian	good	Scientific journals,Training initiatives organised by other health care facilities	Yes	Absolutely agree	Absolutely agree	Agree	Agree	Absolutely agree	Absolutely agree	Absolutely agree	Absolutely agree	Absolutely agree	No		Absolutely agree	Yes		Absolutely agree	No		Absolutely agree	No		Agree	No		Agree	No		Absolutely agree	No		Agree		Disagree	The law does not detail the shared care planning for psychiatric disorder	Agree		Disagree	The law does not develop this specific case	Disagree	The law does not detail the shared care planning for treatment of cognitive disorder	Agree		Disagree	The law does not develop this specific case
11	psychiatry/clinical psychology	more than 20 years	catholic christian	neither poor nor good	Mass media, Internet search	Yes	Agree	Agree	Agree	Agree	Agree	Agree	Agree	Agree	Agree	I would not know		Agree	No		Agree	No		Agree	No		Agree	No		Agree	No		Agree	No		Agree		Agree		Agree		Agree		Agree		Agree		Agree
12	psychiatry/clinical psychology	more than 20 years	catholic christian	good	Internet search, Training initiatives organised by non-health care organisations	Yes	Agree	Agree	Neither agree nor disagree	Agree	Agree	Agree	Absolutely agree	Neither agree nor disagree	Absolutely agree			Absolutely agree			Neither agree nor disagree	Concepts such as "unreasonableness of medical care - futile treatment"	A better definition declined to mental disorders	Agree			Agree			Neither agree nor disagree			Neither agree nor disagree	Concepts of chronic illness with an unfavourable prognosis declined in psychiatry and dementia	Ad hoc in-depth analysis of the issue	Disagree	See previous specifications; essentially revision of the matter with respect to the peculiarities of psychic disorders, in order to also allow the psychiatric patient a full role in the provisions of the law but with attention to the specifics of the matter	Absolutely agree		Neither agree nor disagree	See above	Neither agree nor disagree	See above	Neither agree nor disagree	See above	Neither agree nor disagree	See above	Neither agree nor disagree	See above
13	geriatrics	more than 20 years	catholic christian	good	Internet search,Training initiatives organised by other health care facilities	Yes	Absolutely agree	Agree	Neither agree nor disagree	Absolutely agree	Absolutely agree	Absolutely agree	Absolutely agree	Agree	Agree			Absolutely agree			Absolutely agree			Agree			Agree			Agree			Agree			Disagree	Cognitive competence does not adhere to the definition of mental capacity (capacità di intendere e volere)	Neither agree nor disagree		Agree		Agree		Absolutely agree		Absolutely agree		Absolutely agree
14	psychiatry/clinical psychology	more than 20 years	agnostic/atheist	good	Training initiatives organised by the health care facility where I work	Yes	Agree	Absolutely agree	Neither agree nor disagree	Absolutely agree	Absolutely agree	Absolutely agree	Absolutely agree	Agree	Absolutely agree	Provided that they are "patients with an unfavorable short-term prognosis or imminent death" and not for treatable psychopathological states (e.g. suicidal behaviours)		Absolutely agree			Absolutely agree			Agree			Agree			Absolutely agree			Absolutely agree			Agree		Disagree	The majority of people with psychiatric disorder has the capacity to realise a shared care planning (for terminal illnesses) and, in cases of temporary impaired capacity of judgment (in psychiatric urgency, eg: suicidal ideation, no voluntary hospitalization and treatments, there is already the law 833/78 on Compulsory Medical Treatment)	Absolutely agree		Absolutely agree		Agree		Absolutely agree		Absolutely agree
15	psychiatry/clinical psychology	more than 20 years	catholic christian	good	Scientific journals, Training initiatives organised by the health care facility where I work	Yes	Agree	Agree	Agree	Agree	Agree	Agree	Agree	Neither agree nor disagree	Agree			Agree			Agree			Agree			Agree			Agree			Agree			Neither agree nor disagree		Neither agree nor disagree		Neither agree nor disagree		Neither agree nor disagree		Neither agree nor disagree		Neither agree nor disagree		Neither agree nor disagree
16	psychiatry/clinical psychology	from 11 to 20 years	catholic christian	neither poor nor good	Mass media	Yes	Agree	Neither agree nor disagree	Agree	Agree	Agree	Agree	Agree	Agree	Agree			Agree			Agree			Agree			Agree			Agree			Agree			Agree		Agree		Agree		Agree		Neither agree nor disagree	Following evaluation of the real ability to understand the disease condition	Neither agree nor disagree	Following evaluation of the real ability to understand the disease condition	Neither agree nor disagree	Following evaluation of the real ability to understand the disease condition
17	psychiatry/clinical psychology	more than 20 years	catholic christian	neither poor nor good	Training initiatives organised by the health care facility where I work	Yes	Neither agree nor disagree	Absolutely agree	Absolutely agree	Absolutely agree	Agree	Agree	Absolutely agree	Neither agree nor disagree	Agree			Agree			Absolutely agree			Agree			Agree			Agree			Agree			Neither agree nor disagree		Agree		Agree		Agree		Agree		Agree		Agree
18	psychiatry/clinical psychology	from 0 to 5 years	catholic christian	good	Scientific journals,Training initiatives organised by other health care facilities	Yes	Agree	Absolutely agree	Neither agree nor disagree	Absolutely agree	Agree	Absolutely agree	Absolutely agree	Absolutely agree	Absolutely agree	No		Absolutely agree	No		Absolutely agree	No		Absolutely agree	No		Absolutely agree	No		Absolutely agree	No		Absolutely agree	No		Agree		Absolutely agree		Absolutely agree		Neither agree nor disagree		Agree		Absolutely agree		Neither agree nor disagree
19	psychiatry/clinical psychology	from 11 to 20 years	agnostic/atheist	neither poor nor good	Internet search	Absolutely yes	Absolutely agree	Neither agree nor disagree	Neither agree nor disagree	Agree	Agree	Agree	Agree	Agree	Agree			Agree			Absolutely agree			Agree			Agree			Absolutely agree			Absolutely agree			Agree		Agree		Agree		Agree		Neither agree nor disagree		Neither agree nor disagree		Neither agree nor disagree
20	psychiatry/clinical psychology	from 11 to 20 years	agnostic/atheist	good	Internet search	Yes	Absolutely agree	Absolutely agree	Absolutely agree	Agree	Agree	Absolutely agree	Absolutely agree	Agree	Agree			Absolutely agree			Absolutely agree			Absolutely agree			Absolutely agree			Absolutely agree			Absolutely agree			Neither agree nor disagree		Neither agree nor disagree		Neither agree nor disagree		Neither agree nor disagree		Neither agree nor disagree		Neither agree nor disagree		Neither agree nor disagree
21	psychiatry/clinical psychology	more than 20 years	agnostic/atheist	neither poor nor good	mass media	Yes	Agree	Absolutely agree	Absolutely agree	Absolutely agree	Agree	Absolutely agree	Absolutely agree	Agree	Absolutely agree	No		Absolutely agree	No		Absolutely agree	No		Absolutely agree	No		Absolutely agree	No		Absolutely agree	No		Absolutely agree	No		Neither agree nor disagree	None	Agree	None	Agree	None	Neither agree nor disagree	None	Neither agree nor disagree	None	Neither agree nor disagree	None	Neither agree nor disagree	None
22	geriatrics	more than 20 years	catholic christian	neither poor nor good	Internet search, Training initiatives organised by the health care facility where I work	Absolutely yes	Absolutely agree	Agree	Neither agree nor disagree	Absolutely agree	Absolutely agree	Absolutely agree	Absolutely agree	Neither agree nor disagree	Neither agree nor disagree	There is always a big question mark about people with dementia; forcing family members to appoint a court-appoited supporter (amministratore di sostegno) means putting them in a labyrinth of obligations and tasks that are difficult to manage. The experiences of those who have been there and are going through it are not positive (indeed, they are mostly negative)	If it were possible, I would ask for the law to be dropped into the clinical and human reality to which it is to be applied.	Absolutely agree			Absolutely agree			Absolutely agree			Agree			Agree			Agree			Absolutely disagree	Recourse to the court-appoited supporter (amministratore di sostegno) should not be the norm in the case of dementia; it should be possible to limit it to cases with family disputes, or large assets to manage	Absolutely agree		Absolutely agree		Absolutely agree		Absolutely agree		Absolutely agree		Absolutely agree
23	neurology	more than 20 years	catholic christian	good	Scientific journals, Training initiatives organised by non-health care organisations	Yes	Agree	Agree	Agree	Agree	Agree	Agree	Agree	Agree	Agree	No	No	Agree			Agree			Agree			Agree			Agree			Agree			Agree		Agree		Agree		Agree		Agree		Agree		Agree
24	geriatrics	more than 20 years	catholic christian	neither poor nor good	Internet search	Absolutely yes	Absolutely agree	Absolutely agree	Neither agree nor disagree	Absolutely agree	Absolutely agree	Absolutely agree	Absolutely agree	Agree	Absolutely agree			Agree			Agree			Agree			Agree			Agree	I would try to better clarify the role of the physician		Agree			Neither agree nor disagree		Agree		Agree		Agree		Agree	An early diagnosis allows the patient to realise a shared care planning	Agree		Absolutely agree	Supported by clear indications
25	psychiatry/clinical psychology	more than 20 years	catholic christian	neither poor nor good	Internet search	Yes	Agree	Absolutely agree	Agree	Agree	Agree	Agree	Neither agree nor disagree	Neither agree nor disagree	Neither agree nor disagree	To better define what is meant by: "artificial nutrition and hydration are medical treatments; the doctor is required to respect the patient's will".	See above. The wording of these paragraphs is not clear and very interpretable.	Neither agree nor disagree	Each health facility guarantees the implementation of the principles of the law	A Catholic-inspired healthcare facility can guarantee the implementation of the principles of the law, if their application in individual cases does not imply or explicitly deny the values on which it is founded, the defense of life, from conception to natural death, and protection of the weakest	Agree			Neither agree nor disagree			Neither agree nor disagree			Neither agree nor disagree			Neither agree nor disagree			Neither agree nor disagree		Neither agree nor disagree		Neither agree nor disagree		Neither agree nor disagree		Agree		Agree		Agree
[truncated: 70 more columns]
