# Supplementary material for: Towards the implementation of law n. 219/2017 on informed consent and advance directives for patients with psychiatric disorders and dementia. Physicians’ knowledge, attitudes and practices in four northern Italian health care facilities
Source: BMC Med Ethics. 2024 Jan 6;25:7. doi: 10.1186/s12910-023-00997-8 (PMC10771689; doi:10.1186/s12910-023-00997-8)
Supplement: Supplementary file 3 — Supplementary Material 3 [file 12910_2023_997_MOESM3_ESM.xlsx]

## Sheet: Risposte medici
Dataset Questionario Medici e Legge 219/2017
	Specialità medica:	Da quanti anni ha iniziato la sua professione?	Quale è il suo credo religioso?	Come valuta la sua conoscenza della legge 219/2017 su Norme in materia di consenso informato e di disposizioni anticipate di trattamento?	Come si è informato e formato riguardo alla legge? [è possibile più di una risposta]	Ritiene di volersi informare/formare maggiormente sulla legge 219/2017?	La comunicazione con il paziente e il consenso informato	Le cure palliative e la dignità nella fase finale della vita	Il caso dei pazienti minori di età	Il caso dei pazienti in condizioni di incapacità	Il ruolo del fiduciario, della persona di fiducia e dei famigliari	La pianificazione condivisa delle cure	Le disposizioni anticipate di trattamento	Quale è complessivamente il suo grado di accordo riguardo al dettato della legge?	Consenso informato (Articolo 1; ad eccezione degli aspetti relativi agli obblighi organizzativi e di formazione di cui ai commi 8-10)	Ci sono aspetti che vorrebbe cambiare? Se sì, quali?	Se sì, in che modo?	Obblighi organizzativi e di formazione (Articolo 1; commi 8-10)	Ci sono aspetti che vorrebbe cambiare? Se sì, quali?	Se sì, in che modo?	Terapia del dolore, divieto di ostinazione irragionevole delle cure e dignità nella fase finale della vita (Articolo 2)	Ci sono aspetti che vorrebbe cambiare? Se sì, quali?	Se sì, in che modo?	Minori (Articolo 3)	Ci sono aspetti che vorrebbe cambiare? Se sì, quali?	Se sì, in che modo?	Persone incapaci (Articolo 3)	Ci sono aspetti che vorrebbe cambiare? Se sì, quali?	Se sì, in che modo?	Disposizioni anticipate di trattamento (DAT) (Articolo 4)	Ci sono aspetti che vorrebbe cambiare? Se sì, quali?	Se sì, in che modo?	Pianificazione condivisa delle cure (PCC) (Articolo 5)	Ci sono aspetti che vorrebbe cambiare? Se sì, quali?	Se sì, in che modo?	Da medico specialista nel disturbo psichiatrico/disturbo cognitivo/demenze, ritiene che la legge affronti il tema della capacità/incapacità del soggetto in modo adeguato nella prospettiva di una applicazione sufficientemente chiara nella pratica?	Quali aspetti dovrebbero essere chiariti?	Ritiene che in linea di principio le persone con disturbo psichiatrico siano giuridicamente legittimate, in base alla legge n. 219/2017, a realizzare una pianificazione condivisa delle cure, per la patologia psichiatrica?	Osservazioni aggiuntive:	Ritiene che in linea di principio le persone con disturbo psichiatrico siano giuridicamente legittimate, in base alla legge n. 219/2017, a realizzare una pianificazione condivisa delle cure, per altra malattia cronica e invalidante o caratterizzata da una inarrestabile evoluzione con prognosi infausta?	Osservazioni aggiuntive:	Ritiene che in linea di principio le persone con disturbo psichiatrico siano giuridicamente legittimate, in base alla legge n. 219/2017, a redigere le disposizioni anticipate di trattamento?	Osservazioni aggiuntive:	Ritiene che in linea di principio le persone con disturbo cognitivo/MCI siano giuridicamente legittimate, in base alla legge n. 219/2017, a realizzare una pianificazione condivisa delle cure, per il disturbo cognitivo?	Osservazioni aggiuntive:	Ritiene che in linea di principio le persone con disturbo cognitivo/MCI siano giuridicamente legittimate, in base alla legge n. 219/2017, a realizzare una pianificazione condivisa delle cure, per altra malattia cronica e invalidante o caratterizzata da una inarrestabile evoluzione con prognosi infausta?	Osservazioni aggiuntive:	Ritiene che in linea di principio le persone con disturbo cognitivo/MCI siano giuridicamente legittimate, in base alla legge n. 219/2017, a redigere le disposizioni anticipate di trattamento?	Osservazioni aggiuntive:
1	psichiatria/psicologia clinica	più di 20 anni	cristiano cattolico	né povera né buona	ricerca in internet, iniziative di formazione organizzate da organismi non sanitari	sì	né d'accordo né in disaccordo	assolutamente d'accordo	assolutamente d'accordo	né d'accordo né in disaccordo	d'accordo	d'accordo	d'accordo	né d'accordo né in disaccordo	d'accordo			d'accordo			d'accordo			d'accordo			in disaccordo			né d'accordo né in disaccordo			d'accordo			in disaccordo		né d'accordo né in disaccordo		né d'accordo né in disaccordo		d'accordo	andrebbero delineate meglio le modalità e il personale di supporto	né d'accordo né in disaccordo		né d'accordo né in disaccordo		né d'accordo né in disaccordo
2	neurologia	più di 20 anni	cristiano cattolico	molto povera	ricerca in internet	sì	assolutamente d'accordo	assolutamente d'accordo	assolutamente d'accordo	assolutamente d'accordo	assolutamente d'accordo	assolutamente d'accordo	assolutamente d'accordo	assolutamente d'accordo	assolutamente d'accordo			d'accordo			d'accordo			d'accordo			d'accordo			d'accordo			d'accordo			d'accordo		né d'accordo né in disaccordo		né d'accordo né in disaccordo		né d'accordo né in disaccordo		né d'accordo né in disaccordo		né d'accordo né in disaccordo		né d'accordo né in disaccordo
3	psichiatria/psicologia clinica	da 0 a 5 anni	cristiano non cattolico	buona	iniziative di formazione organizzate dalla struttura sanitaria dove lavoro, iniziative di formazione organizzate da altre strutture sanitarie	assolutamente sì	assolutamente d'accordo	assolutamente d'accordo	assolutamente d'accordo	assolutamente d'accordo	assolutamente d'accordo	assolutamente d'accordo	assolutamente d'accordo	né d'accordo né in disaccordo	assolutamente d'accordo			assolutamente d'accordo			assolutamente d'accordo			né d'accordo né in disaccordo			assolutamente d'accordo			assolutamente d'accordo			assolutamente d'accordo			né d'accordo né in disaccordo		né d'accordo né in disaccordo		né d'accordo né in disaccordo		né d'accordo né in disaccordo		né d'accordo né in disaccordo		né d'accordo né in disaccordo		né d'accordo né in disaccordo
4	psichiatria/psicologia clinica	da 0 a 5 anni	cristiano cattolico	né povera né buona	riviste scientifiche	sì	d'accordo	d'accordo	assolutamente d'accordo	assolutamente d'accordo	d'accordo	d'accordo	d'accordo	d'accordo	assolutamente d'accordo	No	No	assolutamente d'accordo	No	No	d'accordo	No	No	assolutamente d'accordo	No	No	assolutamente d'accordo	No	No	assolutamente d'accordo	No	No	assolutamente d'accordo	No	No	d'accordo		assolutamente d'accordo		d'accordo		d'accordo		d'accordo		d'accordo		d'accordo
5	psichiatria/psicologia clinica	da 11 a 20 anni	cristiano cattolico	né povera né buona	ricerca in internet	sì	d'accordo	assolutamente d'accordo	né d'accordo né in disaccordo	né d'accordo né in disaccordo	assolutamente d'accordo	né d'accordo né in disaccordo	assolutamente d'accordo	né d'accordo né in disaccordo	né d'accordo né in disaccordo			né d'accordo né in disaccordo			d'accordo			né d'accordo né in disaccordo			d'accordo			d'accordo			né d'accordo né in disaccordo			né d'accordo né in disaccordo		né d'accordo né in disaccordo		né d'accordo né in disaccordo		né d'accordo né in disaccordo		né d'accordo né in disaccordo		né d'accordo né in disaccordo		né d'accordo né in disaccordo
6	psichiatria/psicologia clinica	più di 20 anni	cristiano cattolico	buona	iniziative di formazione organizzate dalla struttura sanitaria dove lavoro	sì	d'accordo	d'accordo	in disaccordo	d'accordo	d'accordo	né d'accordo né in disaccordo	d'accordo	d'accordo	assolutamente d'accordo			né d'accordo né in disaccordo			assolutamente d'accordo			d'accordo			d'accordo			d'accordo			assolutamente d'accordo			d'accordo		né d'accordo né in disaccordo	troppo generica. dipende dalla gravità del disturbo	né d'accordo né in disaccordo		assolutamente d'accordo		né d'accordo né in disaccordo		né d'accordo né in disaccordo		né d'accordo né in disaccordo
7	geriatria	da 11 a 20 anni	cristiano cattolico	né povera né buona	ricerca in internet, LETTURA LEGGE	sì	d'accordo	d'accordo	né d'accordo né in disaccordo	d'accordo	d'accordo	d'accordo	d'accordo	né d'accordo né in disaccordo	in disaccordo	IDRATAZIONE ARTIFICIALE	NON CONSIDERARLA UN TRATTAMENTO SANITARIO	d'accordo			d'accordo			d'accordo			d'accordo			in disaccordo	RISPETTO DAT DA PARTE DEL MEDICO	SAREBBE UTILE POSSIBILITA' DI MAGGIORE FLESSIBILITA' DELLE DECISIONI MEDICHE IN BASE ALLA CLINICA	d'accordo			né d'accordo né in disaccordo	I TEMPI DI NOMINA DI UN TUTORE POSSONO ESSERE TROPPO LUNGHI	né d'accordo né in disaccordo		né d'accordo né in disaccordo		né d'accordo né in disaccordo		d'accordo		d'accordo		d'accordo
8	psichiatria/psicologia clinica	da 11 a 20 anni	cristiano cattolico	né povera né buona	ricerca in internet, iniziative di formazione organizzate dalla struttura sanitaria dove lavoro	sì	d'accordo	d'accordo	in disaccordo	assolutamente d'accordo	d'accordo	d'accordo	d'accordo	d'accordo	d'accordo			d'accordo			assolutamente d'accordo			assolutamente d'accordo			d'accordo			d'accordo			d'accordo			d'accordo		in accordo		d'accordo		d'accordo		d'accordo		d'accordo		d'accordo
9	geriatria	da 6 a 10 anni	cristiano cattolico	povera	mass media	sì	d'accordo	d'accordo	assolutamente d'accordo	assolutamente d'accordo	d'accordo	d'accordo	né d'accordo né in disaccordo	d'accordo	assolutamente d'accordo			d'accordo			d'accordo			assolutamente d'accordo			d'accordo			né d'accordo né in disaccordo			d'accordo			d'accordo		in accordo		d'accordo		d'accordo		d'accordo		d'accordo		d'accordo
10	geriatria	più di 20 anni	cristiano cattolico	buona	riviste scientifiche, iniziative di formazione organizzate da altre strutture sanitarie	sì	assolutamente d'accordo	assolutamente d'accordo	d'accordo	d'accordo	assolutamente d'accordo	assolutamente d'accordo	assolutamente d'accordo	assolutamente d'accordo	assolutamente d'accordo	no		assolutamente d'accordo	Sì		assolutamente d'accordo	no		assolutamente d'accordo	no		d'accordo	no		d'accordo	no		assolutamente d'accordo	no		d'accordo		in disaccordo	La legge non entra nel merito della pianificazione condivisa della cura per la patologia psichiatrica	d'accordo		in disaccordo	La legge non sviluppa questo caso specifico	in disaccordo	La legge non entra nel merito della pianificazione condivisa della cura per il disturbo cognitivo	d'accordo		in disaccordo	La legge non sviluppa questo caso specifico
11	psichiatria/psicologia clinica	più di 20 anni	cristiano cattolico	né povera né buona	mass media, ricerca in internet	sì	d'accordo	d'accordo	d'accordo	d'accordo	d'accordo	d'accordo	d'accordo	d'accordo	d'accordo	non saprei		d'accordo	no		d'accordo	no		d'accordo	no		d'accordo	no		d'accordo	no		d'accordo	no		d'accordo		in accordo		d'accordo		d'accordo		d'accordo		d'accordo		d'accordo
12	psichiatria/psicologia clinica	più di 20 anni	cristiano cattolico	buona	ricerca in internet, iniziative di formazione organizzate da organismi non sanitari	sì	d'accordo	d'accordo	né d'accordo né in disaccordo	d'accordo	d'accordo	d'accordo	assolutamente d'accordo	né d'accordo né in disaccordo	assolutamente d'accordo			assolutamente d'accordo			né d'accordo in disaccordo	Concetti come "irragionevolezza cure - trattamenti inutili"	Miglior definizione declinata ai disturbi psichici	d'accordo			d'accordo			né d'accordo né in disaccordo			né d'accordo né in disaccordo	Concetti di patologia cronica ... con prognosi infausta declinata in ambito psichiatrico e demenze	Approfondimento della questione ad hoc	in disaccordo	Vedi specifiche precedenti; in sostanza revisione della materia rispetto a peculiarità dei disturbi psichici, al fine di consentire anche al pz psichiatrico ruolo pieno nei dispositivi di legge ma con attenzione alle specifiche di materia	assolutamente d'accordo		né d'accordo né in disaccordo	Vedi sopra	né d'accordo né in disaccordo	Vedi sopra	né d'accordo né in disaccordo	Vedi sopra	né d'accordo né in disaccordo	Vedi sopra	né d'accordo né in disaccordo	Vedi sopra
13	geriatria	più di 20 anni	cristiano cattolico	buona	ricerca in internet, iniziative di formazione organizzate da altre strutture sanitarie	sì	assolutamente d'accordo	d'accordo	né d'accordo né in disaccordo	assolutamente d'accordo	assolutamente d'accordo	assolutamente d'accordo	assolutamente d'accordo	d'accordo	d'accordo			assolutamente d'accordo			assolutamente d'accordo			d'accordo			d'accordo			d'accordo			d'accordo			in disaccordo	la competenza cognitiva non aderisce alla definizione di capacità di intendere e volere	né d'accordo né in disaccordo		d'accordo		d'accordo		assolutamente d'accordo		assolutamente d'accordo		assolutamente d'accordo
14	psichiatria/psicologia clinica	più di 20 anni	agnostico/ateo	buona	iniziative di formazione organizzate dalla struttura sanitaria dove lavoro	sì	d'accordo	assolutamente d'accordo	né d'accordo né in disaccordo	assolutamente d'accordo	assolutamente d'accordo	assolutamente d'accordo	assolutamente d'accordo	d'accordo	assolutamente d'accordo	a condizione che si tratti di " pazienti con prognosi infausta a breve termine o di imminenza di morte" e non per stati psicopatologici curabili (es. comportamenti suicidari)		assolutamente d'accordo			assolutamente d'accordo			d'accordo			d'accordo			assolutamente d'accordo			assolutamente d'accordo			d'accordo		in disaccordo	la maggior parte delle persone con disturbo psichiatrico ha la capacità di giudizio per una pianificazione condivisa delle cure (di patologie terminali) e, nei casi di temporanea alterazione della capacità di giudizio (in urgenza psichiatrica es: ideazione suicidaria, senza volontarietà di ricovero e di cure, c'è già la legge 833/78 sul Trattamento Sanitario Obligatorio)	assolutamente d'accordo		assolutamente d'accordo		d'accordo		assolutamente d'accordo		assolutamente d'accordo
15	psichiatria/psicologia clinica	più di 20 anni	cristiano cattolico	buona	riviste scientifiche, iniziative di formazione organizzate dalla struttura sanitaria dove lavoro	sì	d'accordo	d'accordo	d'accordo	d'accordo	d'accordo	d'accordo	d'accordo	né d'accordo né in disaccordo	d'accordo			d'accordo			d'accordo			d'accordo			d'accordo			d'accordo			d'accordo			né d'accordo né in disaccordo		né d'accordo né in disaccordo		né d'accordo né in disaccordo		né d'accordo né in disaccordo		né d'accordo né in disaccordo		né d'accordo né in disaccordo		né d'accordo né in disaccordo
16	psichiatria/psicologia clinica	da 11 a 20 anni	cristiano cattolico	né povera né buona	mass media	sì	d'accordo	né d'accordo né in disaccordo	d'accordo	d'accordo	d'accordo	d'accordo	d'accordo	d'accordo	d'accordo			d'accordo			d'accordo			d'accordo			d'accordo			d'accordo			d'accordo			d'accordo		in accordo		d'accordo		d'accordo		né d'accordo né in disaccordo	previa valutazione della reale capacità di comprendere la condizione di malattia presentata	né d'accordo né in disaccordo	previa valutazione della reale capacità di comprendere la condizione di malattia presentata	né d'accordo né in disaccordo	previa valutazione della reale capacità di comprendere la condizione di malattia presentata
17	psichiatria/psicologia clinica	più di 20 anni	cristiano cattolico	né povera né buona	iniziative di formazione organizzate dalla struttura sanitaria dove lavoro	sì	né d'accordo né in disaccordo	assolutamente d'accordo	assolutamente d'accordo	assolutamente d'accordo	d'accordo	d'accordo	assolutamente d'accordo	né d'accordo né in disaccordo	d'accordo			d'accordo			assolutamente d'accordo			d'accordo			d'accordo			d'accordo			d'accordo			né d'accordo né in disaccordo		in accordo		d'accordo		d'accordo		d'accordo		d'accordo		d'accordo
18	psichiatria/psicologia clinica	da 0 a 5 anni	cristiano cattolico	buona	riviste scientifiche, iniziative di formazione organizzate da altre strutture sanitarie	sì	d'accordo	assolutamente d'accordo	né d'accordo né in disaccordo	assolutamente d'accordo	d'accordo	assolutamente d'accordo	assolutamente d'accordo	assolutamente d'accordo	assolutamente d'accordo	no		assolutamente d'accordo	no		assolutamente d'accordo	no		assolutamente d'accordo	no		assolutamente d'accordo	no		assolutamente d'accordo	no		assolutamente d'accordo	no		d'accordo		assolutamente d'accordo		assolutamente d'accordo		né d'accordo né in disaccordo		d'accordo		assolutamente d'accordo		né d'accordo né in disaccordo
19	psichiatria/psicologia clinica	da 11 a 20 anni	agnostico/ateo	né povera né buona	ricerca in internet	assolutamente sì	assolutamente d'accordo	né d'accordo né in disaccordo	né d'accordo né in disaccordo	d'accordo	d'accordo	d'accordo	d'accordo	d'accordo	d'accordo			d'accordo			assolutamente d'accordo			d'accordo			d'accordo			assolutamente d'accordo			assolutamente d'accordo			d'accordo		in accordo		d'accordo		d'accordo		né d'accordo né in disaccordo		né d'accordo né in disaccordo		né d'accordo né in disaccordo
20	psichiatria/psicologia clinica	da 11 a 20 anni	agnostico/ateo	buona	ricerca in internet	sì	assolutamente d'accordo	assolutamente d'accordo	assolutamente d'accordo	d'accordo	d'accordo	assolutamente d'accordo	assolutamente d'accordo	d'accordo	d'accordo			assolutamente d'accordo			assolutamente d'accordo			assolutamente d'accordo			assolutamente d'accordo			assolutamente d'accordo			assolutamente d'accordo			né d'accordo né in disaccordo		né d'accordo né in disaccordo		né d'accordo né in disaccordo		né d'accordo né in disaccordo		né d'accordo né in disaccordo		né d'accordo né in disaccordo		né d'accordo né in disaccordo
21	psichiatria/psicologia clinica	più di 20 anni	agnostico/ateo	né povera né buona	mass media	sì	d'accordo	assolutamente d'accordo	assolutamente d'accordo	assolutamente d'accordo	d'accordo	assolutamente d'accordo	assolutamente d'accordo	d'accordo	assolutamente d'accordo	no		assolutamente d'accordo	no		assolutamente d'accordo	no		assolutamente d'accordo	no		assolutamente d'accordo	no		assolutamente d'accordo	no		assolutamente d'accordo	no		né d'accordo né in disaccordo	nessuno	in accordo	nessuna	d'accordo	nessuna	né d'accordo né in disaccordo	nessuna	né d'accordo né in disaccordo	nessuna	né d'accordo né in disaccordo	nessuna	né d'accordo né in disaccordo	nessuna
22	geriatria	più di 20 anni	cristiano cattolico	né povera né buona	ricerca in internet, iniziative di formazione organizzate dalla struttura sanitaria dove lavoro	assolutamente sì	assolutamente d'accordo	d'accordo	né d'accordo né in disaccordo	assolutamente d'accordo	assolutamente d'accordo	assolutamente d'accordo	assolutamente d'accordo	né d'accordo né in disaccordo	né d'accordo né in disaccordo	Rimane sempre un grande punto di domanda sulle persone affette da demenza; costringere i famigliari alla nomina di un amministratore di sostegno significa infilarli in un labirinto di obblighi e compiti difficili da gestire. Le esperienze di chi c’è passato e ci sta passando non sono positive (anzi, sono per la maggior parte negative)	Se fosse possibile, chiederei di calare la legge nella realtà clinica e umana a cui si deve applicare.	assolutamente d'accordo			assolutamente d'accordo			assolutamente d'accordo			d'accordo			d'accordo			d'accordo			assolutamente in disaccordo	Il ricorso all’amministratore di sostegno non dovrebbe essere la norma, nel caso delle demenze; dovrebbe essere possibile limitarlo a casi in cui ci fossero controversie famigliari, o grossi patrimoni da gestire	assolutamente d'accordo		assolutamente d'accordo		assolutamente d'accordo		assolutamente d'accordo		assolutamente d'accordo		assolutamente d'accordo
23	neurologia	più di 20 anni	cristiano cattolico	buona	riviste scientifiche, iniziative di formazione organizzate da organismi non sanitari	sì	d'accordo	d'accordo	d'accordo	d'accordo	d'accordo	d'accordo	d'accordo	d'accordo	d'accordo	NO	NO	d'accordo			d'accordo			d'accordo			d'accordo			d'accordo			d'accordo			d'accordo		in accordo		d'accordo		d'accordo		d'accordo		d'accordo		d'accordo
24	geriatria	più di 20 anni	cristiano cattolico	né povera né buona	ricerca in internet	assolutamente sì	assolutamente d'accordo	assolutamente d'accordo	né d'accordo né in disaccordo	assolutamente d'accordo	assolutamente d'accordo	assolutamente d'accordo	assolutamente d'accordo	d'accordo	assolutamente d'accordo			d'accordo			d'accordo			d'accordo			d'accordo			d'accordo	cercherei di chiarire meglio il ruolo del medico		d'accordo			né d'accordo né in disaccordo		in accordo		d'accordo		d'accordo		d'accordo	una diagnosi precoce consente al paziente una pianificazione delle cure	d'accordo		assolutamente d'accordo	supportate da indicazioni chiare
25	psichiatria/psicologia clinica	più di 20 anni	cristiano cattolico	né povera né buona	ricerca in internet	sì	d'accordo	assolutamente d'accordo	d'accordo	d'accordo	d'accordo	d'accordo	né d'accordo né in disaccordo	né d'accordo né in disaccordo	né d'accordo né in disaccordo	definire meglio cosa si intende per: "la nutrizione e idratazione artificiale sono trattamenti sanitari; il medico è tenuto a rispettare la volontà del paz."	vedi sopra. La formulazione di questi commi non è chiara e molto interpretabile.	né d'accordo né in disaccordo	ogni struttura sanitaria garantisce l'attuazione dei principi della legge	una struttura sanitaria di ispirazione cattolica può garantire l'attuazione dei principi di legge, se la loro applicazione nei singoli casi non comporta di rinnegare, in modo implicito od esplicito, i valori su cui è fondata, di difesa della vita, dal concepimento alla morte naturale, e protezione dei più deboli	d'accordo			né d'accordo né in disaccordo			né d'accordo né in disaccordo			né d'accordo né in disaccordo			né d'accordo né in disaccordo			né d'accordo né in disaccordo		né d'accordo né in disaccordo		né d'accordo né in disaccordo		né d'accordo né in disaccordo		d'accordo		d'accordo		d'accordo
[truncated: 70 more columns]
